# Supplementary material for: An Optimized In-House Protocol for Cryptococcus neoformans DNA Extraction from Whole Blood: “Comparison of Lysis Buffer and Ox-Bile Methods”
Source: J Fungi (Basel). 2025 Jun 4;11(6):430. doi: 10.3390/jof11060430 (PMC12194009; doi:10.3390/jof11060430)
Supplement: Supplementary file 1 [file jof-11-00430-s001.zip]

Archive with 1 entries (1 files):
- jof-3611104-supplementary.pdf
